# Supplementary material for: CITE-Seq Analysis Reveals a Differential Natural Killer Cell SPON2 Expression in Cardiovascular Disease Patients Impacted by Human-Cytomegalovirus Serostatus and Diabetes
Source: Int J Mol Sci. 2025 Feb 6;26(3):1369. doi: 10.3390/ijms26031369 (PMC11818894; doi:10.3390/ijms26031369)
Supplement: Supplementary file 1 [file ijms-26-01369-s001.zip]

Archive with 1 entries (1 files):
- ijms-3410752-supplementary.pdf
